# Supplementary material for: Overexpression of FRA1 (FOSL1) Leads to Global Transcriptional Perturbations, Reduced Cellular Adhesion and Altered Cell Cycle Progression
Source: Cells. 2023 Sep 24;12(19):2344. doi: 10.3390/cells12192344 (PMC10571788; doi:10.3390/cells12192344)
Supplement: Supplementary file 1 [file cells-12-02344-s001.zip]

Archive with 1 entries (1 files):
- cells-2592798-supplementary.pdf
